# Supplementary material for: Antagonism of prostate α1A-adrenoceptors by verapamil in human prostate smooth muscle contraction
Source: J Pharmacol Exp Ther. 2025 May 8;392(7):103603. doi: 10.1016/j.jpet.2025.103603 (PMC12405930; doi:10.1016/j.jpet.2025.103603)
Supplement: Supplementary Tables 1 and 2 [file mmc2.xlsx]

## Sheet: Supplemental Table 1
Antagonism of prostate α1A-adrenoceptors by verapamil in human prostate smooth muscle contraction
Sheng Hu, Guangyang Liu, Oluwafemi Kale, Wenbin Zhu, Yajie Xu, Patrick Keller, Philipp Weinhold, Alexander Tamalunas, Christian G. Stief, Martin Hennenberg
Journal of Pharmacology and Experimental Therapeutics
JPET-D-25-00098R1
p values from Shapiro-Wilk W
note: p values ≥0.05 suggest normal distribution (see main text for limitations)
		p for normality of residuals
PE	control	0.0007
	10 nM	0.0019
	control	0.0041
	100 nM	0.0022
	control	<0.0001
	1 µM	0.0011
	control	0.2085
	10 µM	0.0383
MTX	control	0.2183
	10 nM	0.1386
	control	0.0111
	100 nM	0.0002
	control	<0.0001
	1 µM	<0.0001
	control	0.2938
	10 µM	0.0102
NA	control	0.0153
	10 nM	0.3467
	control	0.0024
	100 nM	0.0476
	control	0.7097
	1 µM	0.0113
	control	0.0065
	10 µM	0.2157
EFS	control	0.0002
	10 nM	0.0047
	control	<0.0001
	100 nM	<0.0001
	control	0.1085
	1 µM	<0.0001
	control	0.0071
	10 µM	<0.0001
U46619	control	0.1104
	10 µM	n.a.	(interrupted)
ET-1	control	0.0007
	10 µM	0.1855

## Sheet: Supplemental Table 2
Antagonism of prostate α1A-adrenoceptors by verapamil in human prostate smooth muscle contraction
Sheng Hu, Guangyang Liu, Oluwafemi Kale, Wenbin Zhu, Yajie Xu, Patrick Keller, Philipp Weinhold, Alexander Tamalunas, Christian G. Stief, Martin Hennenberg
Journal of Pharmacology and Experimental Therapeutics
JPET-D-25-00098R1
p values from Kolmogorov-Smirnov test with Dallal-Wilkinson-Lillie for P value
note: p values ≥0.05 suggest normal distribution (see main text for limitations)
		Emax	EC50
PE	control	>0.1000	>0.1000
	10 nM	>0.1000	>0.1000
	control	>0.1000	>0.1000
	100 nM	>0.1000	>0.1000
	control	0.0704	>0.1000
	1 µM	>0.1000	>0.1000
	control	>0.1000	0.0709
	10 µM	>0.1000	>0.1000
MTX	control	>0.1000	>0.1000
	10 nM	0.0997	>0.1000
	control	>0.1000	>0.1000
	100 nM	>0.1000	0.0953
	control	>0.1000	>0.1000
	1 µM	0.0023	>0.1000
	control	>0.1000	>0.1000
	10 µM	>0.1000	0.0383
NA	control	>0.1000	>0.1000
	10 nM	>0.1000	>0.1000
	control	>0.1000	0.0109
	100 nM	>0.1000	0.0308
	control	>0.1000	>0.1000
	1 µM	>0.1000	>0.1000
	control	>0.1000	>0.1000
	10 µM	0.0667	>0.1000
EFS	control	>0.1000	>0.1000
	10 nM	>0.1000	>0.1000
	control	>0.1000	>0.1000
	100 nM	>0.1000	0.0004
	control	>0.1000	0.033
	1 µM	>0.1000	0.033
	control	>0.1000	0.0413
	10 µM	0.0351	0.0392
U46619	control	>0.1000	>0.1000
	10 µM	>0.1000	>0.1000
ET-1	control	>0.1000	0.0161
	10 µM	>0.1000	>0.1000
